# Supplementary material for: Monocyte and Macrophage Lipid Accumulation Results in Down-Regulated Type-I Interferon Responses
Source: Front Cardiovasc Med. 2022 Feb 10;9:829877. doi: 10.3389/fcvm.2022.829877 (PMC8869252; doi:10.3389/fcvm.2022.829877)
Supplement: Supplementary file 7 [file Table_3.xlsx]

## Sheet: Sheet1
Supplementary Table 3. Primer sequences used for qPCR
Target	Species	Forward sequence	Reverse sequence	Remark
Actb	Mus musculus	GACAGGATGCAGAAGGAGATTACTG	CCACCGATCCACACAGAGTACTT	Housekeeping gene
Gapdh	Mus musculus	CAACTCACTCAAGATTGTCAGCAA	TGGCAGTGATGGCATGGA	Housekeeping gene
Ptgs1	Mus musculus	TTCCTCCTTTCACAGAATTATTCCA	CCGCCAGTGCCATTATGG	Housekeeping gene
Cxcl10	Mus musculus	CCAAGTGCTGCCGTCATTTT	AGCTTCCCTATGGCCCTCAT
Irf7	Mus musculus	CTTTCTTCCGAGAACTGGAG	CAGGTAGATGGTGTAGTGTGG
Stat1	Mus musculus	CGTAATCTCCAGGATAACTTCCA	CAGTGTTCTGAATATTTCCCTCC
Oas1a	Mus musculus	CCCTTGGTTTCTTCTGCCCA	AGCCAGAGAACCGCTAATGT
Nos2	Mus musculus	GCAAACCCAAGGTCTACGTTCA	CCTCATTGGCCAGCTGCTT
Mx1	Mus musculus	AAGTGGAGCTCTCTGATCCTTCA	GGCCTACCCCAGCAATGA
Cd86	Mus musculus	GATGCTGCTCATCATTGTATGTCA	GCGTTACTATCCCGCTCTAACTTAGA
Stat2	Mus musculus	TGAACCGCTTGGAGAATTGGA	TGCGCCATTTGGACTCTTCTG
Ifit1	Mus musculus	CAGAAGCACACATTGAAGAA	TGTAAGTAGCCAGAGGAAGG
Ifit3	Mus musculus	CCATCATGAGTGAGGTCAACCG	TTTCCCCAGGTGACCAGTCG
Cxcl9	Mus musculus	GAGTTCGAGGAACCCTAGTG	ATCAGCTTCTTCACATTTGCC
Ccl5	Mus musculus	GGAGTATTTCTACACCAGCAGCAA	GCGGTTCCTTCGAGTGACA
Isg15	Mus musculus	AGCAATGGCCTGGGACCTAA	CACGGACACCAGGAAATCGT
Isg20	Mus musculus	CCATGGACTGTGAGATGGTG	CTCGGGTCGGATGTACTTGT
Ifnb	Mus musculus	GTGGAGAGCAGTTGAGGACA	GTACGTCTCCTGGATGAACTCC
Abca1	Mus musculus	CTGTCATCTACTGGCTGTCCAA	GCAGGTTGGTAGAGGACACAT
Abcg1	Mus musculus	TCTGATGGCCGCTTTCTCGG	GACACGACCTCGTCCACTGA
HPRT1	Homo sapiens	GACCAGTCAACAGGGGACAT	AACACTTCGTGGGGTCCTTTTC	Housekeeping gene
RACK1	Homo sapiens	GAGTGTGGCCTTCTCCTCTG	GCTTGCAGTTAGCCAGGTTC	Housekeeping gene
IFIT1	Homo sapiens	AAGCTTGAGCCTCCTTGGGTTCGT	TCAAAGTCAGCAGCCAGTCTCAGG
CXCL9	Homo sapiens	GACCTTAAACAATTTGCCCCAAG	TCCTTCACCCCCATCTGCTGAATCTGG
CXCL10	Homo sapiens	GGATGTTCTGACCCTGCTTC	TGGAAGATGGGAAAGGTGAG
MX1	Homo sapiens	GGCATAACCAGAGTGGCTGT	CATTACTGGGGACCACCACC
ABCA1	Homo sapiens	CCTGTCATCTACTGGCTCTC	ACAACGTAATTGCACATATCCC
ABCG1	Homo sapiens	GAGATGGGAGTCTTTCTTCGG	CACTGGGAACATGATCTGAAAGG
TNF	Homo sapiens	GGCGTGGAGCTGAGAGAT	TGGTAGGAGACGGCGATG
IL1B	Homo sapiens	AAGATGCTGGTTCCCTGC	GTTCAGTGATCGTACAGGTGC
CXCL8	Homo sapiens	ATACTCCAAACCTTTCCACC	TCCAGACAGAGCTCTCTTCC
IL6	Homo sapiens	CCTGAACCTTCCAAAGATGGC	TTCACCAGGCAAGTCTCCTCA
